# Supplementary material for: Perceived discrimination among people of colour and minorities in European neurosurgery: A survey-based study
Source: Brain Spine. 2025 Oct 10;5:105627. doi: 10.1016/j.bas.2025.105627 (PMC12554926; doi:10.1016/j.bas.2025.105627)
Supplement: Multimedia component 1 [file mmc1.zip]

Archive with 1 entries (1 files):
- bas_105627_People of Colour and Minorities in European Neurosurgery_V2_mmc1.PDF
